# Supplementary material for: Periplasmic Protein Mobility for Extracellular Electron Transport in Shewanella oneidensis
Source: Microorganisms. 2025 May 16;13(5):1144. doi: 10.3390/microorganisms13051144 (PMC12114092; doi:10.3390/microorganisms13051144)
Supplement: Supplementary file 1 [file microorganisms-13-01144-s001.zip]

Archive with 1 entries (1 files):
- microorganisms-3563656-supplementary.pdf
